# Supplementary material for: Population Size Estimation of Men Who Have Sex With Men in Low- and Middle-Income Countries: Google Trends Analysis
Source: JMIR Public Health Surveill. 2025 Jan 9;11:e58630. doi: 10.2196/58630 (PMC11737527; doi:10.2196/58630)
Supplement: Multimedia Appendix 1 [file publichealth-v11-e58630-s001.xlsx]

## Sheet: Supplmentary Table 1
Supplementary Table 1: Internet penetration and search engine market share data for PEPFAR supported countries.
Region	Country	Internet Penetration Rate	Search Engine Market Share (Brower use distro): Google	Search Engine Market Share (Brower use distro): Bing	Search Engine Market Share (Brower use distro): Yahoo!	Search Engine Market Share (Brower use distro): YANDEX	Search Engine Market Share (Brower use distro): Baidu	Search Engine Market Share (Brower use distro):DuckDuckGo	Search Engine Market Share (Brower use distro): Petal Search	Search Engine Market Share (Brower use distro): Ecosia	Search Engine Market Share (Brower use distro): Anazi	Search Engine Market Share (Brower use distro): Sogou	Search Engine Market Share (Brower use distro): Naver	Search Engine Market Share (Brower use distro):Ask Jeeves	Search Engine Market Share (Brower use distro): Mail.ru	Search Engine Market Share (Brower use distro): Cococ
East Africa	Burundi	0.094	0.9609	0.0334	0.0025	-	-	0.0008	0.0004	0.0003	-	-	-	-	-	-
	Ethiopia	0.24	0.9416	0.0478	0.0074	0.0006	-	0.0015	-	0.0003	-	-	-	-	-	-
	Kenya	0.295	0.979	0.0173	0.0017	-	-	0.0011	0.0004	0.0002	-	-	-	-	-	-
	Rwanda	0.265	0.9476	0.0459	0.0038	0.0003	-	0.0015	-	0.0005	-	-	-	-	-	-
	Tanzania	0.22	0.9784	0.0177	0.0017	-	0.0002	0.0014	-	0.0003	-	-	-	-	-	-
	Uganda	0.199	0.9735	0.0226	0.0021	-	-	0.0001	0.0001	0.0003	-	-	-	-	-	-
Southern Africa	Angola	0.36	0.9613	0.0338	0.0033	0.0002	0.0003	0.0005	-	-	-	-	-	-	-	-
	Botswana	0.64	0.8975	0.09	0.0059	-	-	0.0011	0.0033	-	0.0014	-	-	-	-	-
	Eswatini	0.5604	0.9482	0.0447	0.0026	-	-	0.0012	0.0009	-	0.0017	-	-	-	-	-
	Lesotho	0.43	0.9184	0.0723	0.0037	-	-	0.0001	0.0011	-	0.0028	-	-	-	-	-
	Malawi	0.1308	0.9452	0.0495	0.0028	-	-	0.0001	0.0003	-	-	0.0003	-	-	-	-
	Mozambique	0.1605	0.959	0.0335	0.0039	-	-	0.0005	0.0004	-	0.0003	-	-	-	-	-
	Namibia	0.41	0.8932	0.0917	0.0097	-	-	0.0021	0.0011	-	0.0012	-	-	-	-	-
	South Africa	0.7	0.9079	0.0622	0.0032	-	-	0.0015	0.0088	-	0.0156	-	-	-	-	-
	Zambia	0.1908	0.9533	0.0413	0.0029	-	-	0.0011	-	0.0002	-	-	0.0003	-	-	-
	Zimbabwe	0.2903	0.9248	0.0687	0.0032	-	-	0.0007	0.0007	-	0.0004	-	-	-	-	-
Western Central Africa	Benin	0.2508	0.9592	0.0326	0.0039	0.0007	-	0.0016	0.0006	-	-	-	-	-	-	-
	Burkina Faso	0.22	0.9425	0.0511	0.0034	-	-	0.0011	0.0006	0.0003	-	-	-	-	-	-
	Cameroon	0.3708	0.98	0.0168	0.0017	0.0002	-	0.0006	0.0002	-	-	-	-	-	-	-
	Cote d'Ivoire	0.4406	0.9675	0.0267	0.0027	0.0009	-	0.0004	0.0011	-	-	-	-	-	-	-
	DRC	0.1306	0.9826	0.0119	0.0038	-	0.0003	0.0005	-	-	0.0003	-	-	-	-	-
	Ghana	0.58	0.96	0.0352	0.0024	-	-	0.0011	0.0004	0.0002	-	-	-	-	-	-
	Liberia	0.2506	0.9507	0.0431	0.0045	0.0006	-	0.0008	-	-	-	-	-	0.0001	-	-
	Mali	0.2704	0.9437	0.0466	0.0061	0.0005	-	-	0.0016	0.0005	-	-	-	-	-	-
	Nigeria	0.3505	0.9857	0.0116	0.0014	-	0.0001	0.0007	-	0.0001	-	-	-	-	-	-
	Senegal	0.4206	0.9567	0.038	0.0034	-	-	0.0003	0.0008	0.0002	-	-	-	-	-	-
	Sierra Leone	0.18	0.9477	0.0484	0.0027	0.0002	0.0002	0.0005	-	-	-	-	-	-	-	-
	Togo	0.24	0.9463	0.0468	0.0045	0.0004	-	0.0005	0.0008	-	-	-	-	-	-	-
Asia & Europe	Burma	0.3501	0.948	0.0376	0.0004	-	0.0004	-	0.0024	0.0002	-	-	-	-	-	-
	Cambodia	0.8101	0.9571	0.023	0.0103	-	0.0002	0.0002	0.0021	-	-	-	-	-	-	-
	India	0.43	-	-	-	-	-	-	-	-	-	-	-	-	-	-
	Indonesia	0.5373	0.9739	0.0103	0.0079	0.0042	-	0.0035	-	0.0001	-	-	-	-	-	-
	Kazakhstan	0.8594	0.8664	0.0032	0.0008	0.1128	-	0.0001	-	-	-	-	-	-	0.0143	-
	Kyrgyz Rep.	0.55	0.8977	0.0034	0.0001	0.0841	-	0.0018	-	-	-	-	-	-	0.0103	-
	Lao PDR	0.3308	0.9693	0.0187	0.0042	-	-	-	0.0032		-	-	-	-	-	0.0001
	Nepal	0.3707	0.9742	0.0205	0.0038	-	-	0.0008	0.0003	0.0002	-	-	-	-	-	-
	PNG	0.1109	0.9052	0.0867	0.0035	0.0006	0.0006	0.0016	-	-	-	-	-	-	-	-
	Tajikistan	0.3004	0.8403	0.0105	0.0026	0.1302	-	-	0.0019	-	-	-	-	-	0.0109	-
	Thailand	0.7784	0.985	0.0081	0.0049	-	-	0.0004	0.0008	-	-	-	0.0004	-	-	-
	Philippines	0.4908	0.9457	0.0314	0.0142	-	-	0.0012	0.0032	0.0037	-	-	-	-	-	-
	Ukraine	0.7504	0.8949	0.0161	0.0019	0.077	-	0.0063	-	-	-	-	-	-	0.0063	-
	Viet Nam	0.7003	0.9276	0.012	0.0101	-	0.0012	-	-	-	-	-	0.0008	-	-	0.0469
Caribbean	Dominican Rep.	0.7609	0.9427	0.0481	0.0061	-	-	0.0014	0.0004	0.0007	-	-	-	-	-	-
	Guyana	0.725	0.8947	0.0944	0.0085	-	0.0004	0.0014	-	0.0004	-	-	-	-	-	-
	Haiti	0.3405	0.985	0.0124	0.0021	-	-	0.0003	0.0001	0.0001	-	-	-	-	-	-
	Jamaica	0.5404	0.93625	0.0529	0.0008	0.0002	-	0.0022	-	0.0002	-	-	-	-	-	-
	Trinidad and Tobago	0.7703	0.9165	0.0686	0.0106	0.0005	-	0.0028	-	0.0005	-	-	-	-	-	-
Central & South America	Brazil	0.8134	0.9611	0.0257	0.0105	0.0004	-	0.0013	-	0.0003	-	-	-	-	-	-
	El Salvador	0.546	0.9457	0.0446	0.0035	-	-	0.0011	0.0004	0.0007	-	-	-	-	-	-
	Guatemala	0.4997	0.9646	0.0279	0.0024	-	-	0.0018	0.0024	0.0006	-	-	-	-	-	-
	Honduras	0.4205	0.9433	0.0442	0.0041	-	-	0.0014	0.0057	0.0007	-	-	-	-	-	-
	Nicaragua	0.4502	0.96	0.0327	0.0033	-	-	0.0014	0.0014	0.0008	-	-	-	-	-	-
	Panama	0.6425	0.9451	0.0445	0.0005	-	-	0.0018	0.0022	0.0009	-	-	-	-	-	-
Note: Source for internet penetration data is the UN World development database. Source for the search engine market share data statcounter global statistics. All data points shown in this table are for the year 2020. Data points with a “- “instead of a percentage indicates missing data for that country.
